# Supplementary material for: Phytostabilization of Heavy Metals and Fungal Community Response in Manganese Slag under the Mediation of Soil Amendments and Plants
Source: Toxics. 2024 Apr 30;12(5):333. doi: 10.3390/toxics12050333 (PMC11125594; doi:10.3390/toxics12050333)
Supplement: Supplementary file 1 [file toxics-12-00333-s001.zip]

Archive with 1 entries (1 files):
- toxics-2986566-supplementary.pdf
